# Supplementary material for: Four-Days of Passive Heat Acclimation Increases Exercise Capacity in Healthy Older Adults Living in the UK
Source: Healthcare (Basel). 2026 Apr 11;14(8):1005. doi: 10.3390/healthcare14081005 (PMC13116818; doi:10.3390/healthcare14081005)
Supplement: Supplementary file 1 [file healthcare-14-01005-s001.zip]

Archive with 1 entries (1 files):
- healthcare-4177365-supplementary.pdf
